# Supplementary material for: Growth of Anodic Layers on 304L Stainless Steel Using Fluoride Free Electrolytes and Their Electrochemical Behavior in Chloride Solution
Source: Materials (Basel). 2022 Mar 3;15(5):1892. doi: 10.3390/ma15051892 (PMC8912120; doi:10.3390/ma15051892)
Supplement: Supplementary file 1 [file materials-15-01892-s001.zip]

Archive with 1 entries (1 files):
- materials-1534325-supplementary.pdf
